# Supplementary material for: Engineering covalent small molecule–RNA complexes in living cells
Source: Nat Chem Biol. 2025 Jan 6;21(6):843–54. doi: 10.1038/s41589-024-01801-3 (PMC12122380; doi:10.1038/s41589-024-01801-3)
Supplement: Supplementary file 4 — Source information for key reagents and kits. [file 41589_2024_1801_MOESM4_ESM.xlsx]

## Sheet: Sheet1
Reagent name	Company	Catalog Number
0.5% Trypsin-EDTA (10x)	Gibco	10779413
2% Blocking Reagent	Merck	11096176001
AlexaFluor™ 647-streptavidin	Thermo Fisher Scientific	S21374
ddATP	Jena Bioscience	NU-1015S
ddCTP	Jena Bioscience	NU-1016S
ddGTP	Jena Bioscience	NU-1017S
ddTTP	Jena Bioscience	NU-1018S
DMEM/F-12 (1:1) (1x)	Gibco	11320033
Dnase I (Rnase-Free)	New England Biolabs	M0303S
Dynabeads™ MyOne™ Streptavidin C1	Thermo Fisher Scientific	65001
FBS Good	PAN Biotech	P40-37500
GlutaMAX™ Supplement	Gibco	35050061
HiScribe®T7 High Yield RNA Synthesis Kit	New England Biolabs	E2040
Hoechst 33342 (20 mM)	Thermo Fisher Scientific	62249
Amersham Hybond-N+ membrane	Cytiva	RPN303B
innuPREP RNA Mini Kit 2.0	Analytikjena	845-KS-2040050
Lipofectamine 2000 reagent	Invitrogen	11668019
Low Range ssRNA Ladder	New England Biolabs	N0364S
OPTI-MEM (1x)	Gibco	31985062
Q5®Site-Directed Mutagenesis Kit	New England Biolabs	E0552S
RNA Loading Dye, (2x)	New England Biolabs	B3063S
Roti-Aqua-Phenol	Roth	A980.3
SuperScript IV Reverse Transcriptase	Thermo Fisher Scientific	18090010
TRI Reagent	Sigma-Aldrich	T9424
uSlide 8 Well high, ibiTreat	Ibidi	80806
Vivaspin centrifugal concentrators (MWCO 3000)	Sartorius	VS0192
7-Deaza Guanosine CED phosphoramidite	ChemGenes	ANP-7301
rA-Ac phosphoramidite	ChemGenes	ANP-4546-5
rG-Ac phosphormaidite	ChemGenes	ANP-4547-5
rU phosphoramidite	ChemGenes	ANP-5674-5
rC-Ac phosphoramidite	ChemGenes	ANP-6676-5
2'-tBDSilyl Andenosine (n-Pac) 3'lcca CPG 1.000 A	ChemGenes	N-P6101-10
2'-tBDSilyl Cytidine (n-Pac) 3'lcca CPG 1.000 A	ChemGenes	N-P6102-10
2'-tBDSilyl Guanosine (n-Pac) 3'lcca CPG 1.000 A	ChemGenes	N-P6103-10
2'-tBDSilyl Uridine 3'lcca CPG 1.000 A	ChemGenes	N-6104-10
HiPrep Desalting columns with Sephadex G-25 resin	Cytiva	17508701
DNAPac™ PA100 Oligonucleotide HPLC Column	Thermo Fisher Scientific	88760
DNAPac™ PA100 Oligonucleotide HPLC Column	Thermo Fisher Scientific	43011
Sep-Pak C18 PlusLongCartridge 820 mg	Waters	WAT023635
SUPELCOSIL™ LC-18-S (5 µm) HPLC Column	Supelco	58928-U
XBridge BEH C18 Column, 130Å, 5 µm, 4.6 mm X 150 mm	Waters	186003116
Biotinyl-ε-aminocaproyl-D-PhePro-Arg-chloromethylketone	Bachem	4027521.0005
Biotin ethylenediamine iodoacetamide	Biotinum	90059
