# Supplementary material for: Engineering covalent small molecule–RNA complexes in living cells
Source: Nat Chem Biol. 2025 Jan 6;21(6):843–54. doi: 10.1038/s41589-024-01801-3 (PMC12122380; doi:10.1038/s41589-024-01801-3)
Supplement: Supplementary file 6 — Source data for Fig. 1. [file 41589_2024_1801_MOESM6_ESM.xlsx]

## Sheet: Fig1f
	Source Data Fig 1f
		relative conversion			relative conversion
	time / h	Brc3DPQ1 vs Tte C15U		time / h	mean	s.e.m
	0	0		0	0	0
	0	0		0.75	0.12319	0.00226708
	0	0		1	0.156027	0.00354604
	0.75	0.12124		1.5	0.223517	0.00486694
	0.75	0.12771		2	0.26842	0.00388035
	0.75	0.12062		4	0.463447	0.00282848
	1	0.14921		10	0.752	0.0105076
	1	0.15774		24	0.902937	0.0074629
	1	0.16113		48	0.952237	0.00233952
	1.5	0.21421
	1.5	0.2257		Fit
	1.5	0.23064		k1 / h-1	error	k2 / h-1	error
	2	0.27221		0.16211	0.0025	0.0118	0.00104
	2	0.26066
	2	0.27239
	4	0.46744
	4	0.46492
	4	0.45798
	10	0.7678
	10	0.7321
	10	0.7561
	24	0.89524
	24	0.89571
	24	0.91786
	48	0.9497
	48	0.9501
	48	0.95691

## Sheet: Fig1g
	Source Data Fig 1g
	The data presented in Figure 1g are the fitted parameters of extended data figure 1a (reported as fit value ± fit error)
	pH	k1 / h-1	error	k2 / h-1	error	R^2
	3.5	0.0029	0.0004	0.04919	0.012	0.89142
	4	0.00667	0.0005	0.00377	0.003	0.9824
	4.5	0.038	0.0011	0.00629	0.0012	0.9964
	5	0.09167	0.0026	0.01587	0.0016	0.9957
	5.5	0.09932	0.0027	0.01559	0.0016	0.996
	6	0.10888	0.003	0.01916	0.0021	0.9942
	6.5	0.10484	0.004	0.01968	0.0023	0.9928
	7	0.1048	0.004	0.027	0.0026	0.9928
	7.5	0.10645	0.003	0.05834	0.0022	0.9975
	kc / h-1	error	pKa,app	error	n	error	R^2
	0.1055	0.0013	4.617	0.022	2	0.18	0.9973
