# Supplementary material for: Engineering covalent small molecule–RNA complexes in living cells
Source: Nat Chem Biol. 2025 Jan 6;21(6):843–54. doi: 10.1038/s41589-024-01801-3 (PMC12122380; doi:10.1038/s41589-024-01801-3)
Supplement: Supplementary file 7 — Source data for Fig. 2. [file 41589_2024_1801_MOESM7_ESM.xlsx]

## Sheet: Fig2b
	Source data Fig2b
						mean	s.e.m.
	Tt C15U	Brc2DPQ1	0	0	0	0	0
	Tt C15U	Brc4DPQ1	0	0	0	0	0
	Tt C15U	Brc3DPQ1	0.89409	0.92089	0.90959	0.95224	0.00234
	Tt C15U	Clc3DPQ1	0.45578	0.4521	0.45031	0.45273	0.00161
	Tt C15U	Ic3DPQ1	0.76964	0.75234	0.74284	0.75494	0.00784
	Tt C15U	Brc3preQ1	0.84472	0.81098	0.83916	0.83162	0.01044
	Tt wt	MsOc3preQ1	0.77956	0.72645	0.74382	0.75494	0.00784
	Tt wt	Brc3preQ1	0.89409	0.92089	0.90959	0.90819	0.00777
	Tt wt	Brc3DPQ1	0.97917	0.97165	0.97934	0.97672	0.00254
	Tt c7G	Brc3preQ1	0	0	0	0	0
	Tt G5A C16U	Brc3preQ1	0	0	0	0	0
	B.subtilis	Brc3preQ1	0.6345	0.62871	0.64439	0.635867	0.00457772
	S.dysenteriae	Brc3preQ1	0.8664	0.90375	0.88076	0.88364	0.01088
	C.antarcticus	Brc3preQ1	0.06132	0.06375	0.0589	0.06132	0.0014
	L.monocytogenes	Brc3preQ1	0.43338	0.42933	0.43187	0.43153	0.00118
	S.pneumoniae	Brc3preQ1	0	0	0	0	0
	L.rhamnosus	Brc3preQ1	0	0	0	0	0
	B.subtilis C17U	Brc3DPQ1	0.71882	0.72499	0.73497	0.72626	0.00471
	C. antarcticus C17U	Brc3DPQ1	0.1438	0.14418	0.14251	0.1435	0.000504268

## Sheet: Fig2c 
	Source data Fig2c
	The data presented in Figure 2c are the fitted parameters of extended data figure 2a (reported as fit value ± fit error)
		k1 / h-1	error	k2 / h-1	error
	BrC2DPQ1 vs Tte C15U	0	0	0	0
	BrC4DPQ1 vs Tte C15U	0	0	0	0
	BrC3DPQ1 vs Tte C15U	0.16211	0.0025	0.0118	0.00104
	ClC3DPQ1 vs Tte C15U	0.01328	0.00052631	0.00217	0.0017
	IC3DPQ1 vs Tte C15U	0.03752	0.00109	0.00637	0.00105
	MsOC3preQ1 vs Tte wt	0.0805	0.00485	0.02987	0.00406
	BrC3preQ1 vs Tte wt	0.13473	0.00675	0.01987	0.00377
	BrC3preQ1 vs Tte C15U	0.04548	0.00070848	0.00394	0.00058865
	BrC3DPQ1 vs Tte wt	0.22858	0.0128	0.01662	0.00604

## Sheet: Fig2d
Source data Fig2d
Brc3DPQ1 / Tte wt	time / min	0 nM ligand
	0	0	0	0	0	0			0 nM ligand		100 nM ligand		200 nM ligand		300 nM ligand		400 nM ligand
	0	0	0	0	0	0		time / h	mean conversion	s.e.m	mean conversion	s.e.m	mean conversion	s.e.m	mean conversion	s.e.m	mean conversion	s.e.m
	0	0	0	0	0	0		0	0	0	0	0	0	0	0	0	0	0
	2	0	0.15879	0.21842	0.24476	0.30637		2	0	0	0.15708	0.00326	0.22196	0.000804716	0.24363	0.000804716	0.30088	0.00528
	2	0	0.16168	0.22653	0.24406	0.29033		5	0	0	0.29395	0.00319	0.385	0.00341	0.44029	0.00341	0.48343	0.00388
	2	0	0.15078	0.22092	0.24207	0.30594		10	0	0	0.5007	0.00473	0.61722	0.00311	0.67511	0.00311	0.68032	0.00526
	5	0	0.28762	0.38843	0.4456	0.48451		24	0	0	0.69253	0.000175518	0.80698	0.000353382	0.8542	0.000353382	0.88387	0.00456
	5	0	0.29775	0.3832	0.43393	0.48955
	5	0	0.29649	0.38338	0.44135	0.47624
	10	0	0.49822	0.61278	0.67352	0.69039		c ligand / µM	initial rate / h-1	error	R^2
	10	0	0.50984	0.61808	0.68112	0.67787		0	0	0
	10	0	0.49404	0.62082	0.6707	0.67269		0.1	0.0799	0.00173	0.99805		kcat / h-1	0.202	0.007
	24	0	0.69264	0.80721	0.85468	0.87624		0.2	0.11028	0.00286	0.99703		KM / nM	162	16
	24	0	0.69219	0.80576	0.85442	0.88334		0.3	0.12805	0.00241	0.99844		R^2	0.99279
	24	0	0.69277	0.80798	0.85351	0.89202		0.4	0.14477	0.00671	0.99029

## Sheet: Fig2e
	Source data Fig2e
		kobs / s-1	error / s-1	R^2		linear regression (y=bx+a)
	1 µM Brc3preQ1	0.00669	1.446e-05	0.97344
	2,5 µM Brc3preQ1	0.01474	5.89067e-05	0.97671		b / µM-1 s-1	b error / µM-1 s-1	a / s-1	a error / s-1	R^2
	5 µM Brc3preQ1	0.0309	0.000132365	0.95426		0.00566	0.00017	0.00125	0.001	0.99914
	10 µM Brc3preQ1	0.05733	0.000343837	0.9342
