# Supplementary material for: Engineering covalent small molecule–RNA complexes in living cells
Source: Nat Chem Biol. 2025 Jan 6;21(6):843–54. doi: 10.1038/s41589-024-01801-3 (PMC12122380; doi:10.1038/s41589-024-01801-3)
Supplement: Supplementary file 8 — Source data for Fig. 3. [file 41589_2024_1801_MOESM8_ESM.xlsx]

## Sheet: Fig3e
Source Data Figure 3e
t / h	MsOc3HBC / yield	Brc3HBC / yield		t / min	x̅ MsOc3HBC	σ MsOc3HBC	x̅ Brc3HBC	σ Brc3HBC
0.5	0.1927	-		0.5	0.1709	0.01572	-	-
0.5	0.1562	-		1	0.27623	0.01009	-	-
0.5	0.1638	-		1.5	0.36357	0.00667	-	-
1	0.2905	-		2	-	-	0.29133	0.00386
1	0.2692	-		3	0.45573	0.00641	-	-
1	0.269	-		5	0.6074	0.00429	-	-
1.5	0.3563	-		4	-	-	0.44333	0.01239
1.5	0.3724	-		6	-	-	0.53883	0.0048
1.5	0.362	-		15	0.6656	0.00962	0.61483	0.01132
2	-	0.286		24	0.6777	0.00165731	0.6245	0.00506
2	-	0.295
2	-	0.2932
3	0.4511	-
3	0.4648	-
3	0.4513	-
4	-	0.4287
4	-	0.459
4	-	0.4423
5	0.6032	-
5	0.6057	-
5	0.6133	-
6	-	0.5364
6	-	0.5344
6	-	0.5455
15	0.6588	0.6182
15	0.6792	0.5996
15	0.6588	0.6267
24	0.6773	0.6223
24	0.6759	0.6315
24	0.6799	0.6197

## Sheet: Fig3f
Source Data Figure 3f
The data presented in Figure 3f are the fitted parameters of extended data figure 4a (reported as fit value ± fit error)
pH	k / h-1	σ / h-1		Hier fehlt der Fit für die Kurve, also kmax und so
4	0	0
4.5	0	0
5	0.18242	0.02274
5.5	0.19987	0.00673
6	0.35005	0.01906
6.5	0.34386	0.00982
7	0.39708	0.00883
7.5	0.37071	0.00953
8	0.35449	0.01539

## Sheet: Fig3i
Source Data Figure 3i
	60 eq. MsOc3HBC / n. yield	2 eq. MsOc3HBC / n. yield	20 eq. MsOc3HBC, no Mg2+ / n. yield	20 eq. Brc3HBC, 0% DMSO / n. yield	20 eq. Brc3HBC, 5% DMSO / n. yield	20 eq. Brc3HBC, 10% DMSO / n. yield	20 eq. Brc3HBC, 15% DMSO / n. yield	20 eq. MsOc3HBC G41c7G / n. yield	20 eq. MsOc3HBC / G41A / n. yield	20 eq. MsOc3HBC-vinyl / n. yield
t = 5h	1	0.980941	0	0.524362	0.489725	0.630593	0.758038	0	0	0.970666
t = 5h	1	0.980941	0	0.51359	0.482267	0.687272	0.774776	0	0	0.970666
t = 5h	0.989891	0.998343	0	0.493371	0.49884	0.702685	0.811236	0	0	0.971163
x̅	0.99663	0.986742	0	0.510441	0.490277	0.673517	0.78135	0	0	0.970832
σ	0.00476561	0.00820309	0	0.0128465	0.00677707	0.0309968	0.0222101	0	0	0.000234374
