# Supplementary material for: Engineering covalent small molecule–RNA complexes in living cells
Source: Nat Chem Biol. 2025 Jan 6;21(6):843–54. doi: 10.1038/s41589-024-01801-3 (PMC12122380; doi:10.1038/s41589-024-01801-3)
Supplement: Supplementary file 9 — Source data for Extended Data Fig. 1. [file 41589_2024_1801_MOESM9_ESM.xlsx]

## Sheet: ExtFig1a
Source Data Ext Fig 1a
time / h	pH 3,5	pH 4,0	pH 4,5	pH 5,0	pH 5,5	pH 6,0	pH 6,5	pH 7.0	pH 7.5
0	0	0	0	0	0	0	0	0	0
0	0	0	0	0	0	0	0	0	0
0	0	0	0	0	0	0	0	0	0
3	0.01458	0.03105	0.1154	0.25407	0.28011	0.30489	0.30348	0.30813	0.26661
3	0.01454	0.02992	0.11669	0.25598	0.28491	0.29851	0.29851	0.31272	0.26919
3	0.0118	0.03044	0.14029	0.25399	0.28022	0.30832	0.31194	0.2744	0.26481
6	0.01984	0.05498	0.2051	0.41529	0.43824	0.47513	0.44602	0.43955	0.40148
6	0.01266	0.04009	0.22966	0.4404	0.4266	0.4635	0.44046	0.42428	0.40985
6	0.01492	0.04396	0.20527	0.37078	0.41388	0.41708	0.41848	0.40839	0.38732
12	0.03017	0.09085	0.34003	0.62959	0.64187	0.66624	0.64477	0.63053	0.55235
12	0.01806	0.06921	0.38055	0.60718	0.64943	0.65502	0.64359	0.62191	0.55234
12	0.01905	0.07113	0.34003	0.57881	0.61365	0.62747	0.62654	0.59834	0.53672
24	0.03943	0.13201	0.55814	0.79073	0.81294	0.82203	0.79707	0.74632	0.63706
24	0.05082	0.13875	0.58882	0.78313	0.8027	0.8027	0.75546	0.73183	0.63812
24	0.02993	0.12979	0.54192	0.76585	0.7781	0.7781	0.77769	0.75647	0.63774
48	0.04596	0.23651	0.76513	0.85177	0.86583	0.85651	0.85856	0.80322	0.62635
48	0.06146	0.26969	0.77489	0.87644	0.89782	0.87874	0.87306	0.83018	0.64952
48	0.04665	0.25561	0.75733	0.84318	0.85808	0.8564	0.86025	0.80587	0.66773
	pH 3,5		pH 4,0		pH 4,5		pH 5,0		pH 5,5		pH 6,0		pH 6,5		pH 7.0		pH 7.5
time / h	mean conversion	s.e.m	mean conversion	s.e.m	mean conversion	s.e.m	mean conversion	s.e.m	mean conversion	s.e.m	mean conversion	s.e.m	mean conversion	s.e.m	mean conversion	s.e.m	mean conversion	s.e.m
3	0.01364	0.000920072	0.03047	0.000326548	0.124127	0.00809024	0.25468	0.00065041	0.281747	0.00158199	0.303907	0.00287427	0.304643	0.0039203	0.298417	0.0120812	0.26687	0.00127106
6	0.0158067	0.00211957	0.0463433	0.0044605	0.213343	0.00815848	0.408823	0.020356	0.42624	0.00703443	0.451903	0.0177324	0.434987	0.00840795	0.424073	0.00899571	0.39955	0.00657505
12	0.0224267	0.0038822	0.0770633	0.00691558	0.353537	0.0135067	0.605193	0.0146925	0.634983	0.0108876	0.649577	0.0115181	0.6383	0.00588986	0.616927	0.00962071	0.547137	0.00520833
24	0.04006	0.00603864	0.133517	0.002694	0.56296	0.0137517	0.779903	0.00736121	0.797913	0.0103383	0.800943	0.0127119	0.77674	0.0120212	0.744873	0.00714964	0.63764	0.000310054
48	0.0513567	0.00505559	0.253937	0.00961471	0.765783	0.00507965	0.85713	0.00996835	0.87391	0.0121625	0.863883	0.0074284	0.863957	0.00457774	0.81309	0.00857917	0.647867	0.0119739
pH	k1 / h-1	error	k2 / h-1	error	R^2
3.5	0.0029	0.0004	0.04919	0.012	0.89142
4	0.00667	0.0005	0.00377	0.003	0.9824
4.5	0.038	0.0011	0.00629	0.0012	0.9964
5	0.09167	0.0026	0.01587	0.0016	0.9957
5.5	0.09932	0.0027	0.01559	0.0016	0.996
6	0.10888	0.003	0.01916	0.0021	0.9942
6.5	0.10484	0.004	0.01968	0.0023	0.9928
7	0.1048	0.004	0.027	0.0026	0.9928
7.5	0.10645	0.003	0.05834	0.0022	0.9975

## Sheet: ExtFig1d
Source Data ExtFig 1d
time / h	fraction of intact ligand at pH 6.0	fraction of intact ligand at pH 7.5
0	1	1			kobs / h-1	error / h-1	R^2
0	1	1		pH 6.0	0.00389	2e-05	0.99967
0	1	1		pH 7.5	0.0832	0.0007	0.99972
2	0.99349	0.84325
2	0.9952	0.85409
2	0.99346	0.84813
4	0.98687	0.72528
4	0.98683	0.7105
4	0.98737	0.71842
10	0.96465	0.43533
10	0.96471	0.44084
10	0.96408	0.42089
24	0.91232	0.13049
24	0.91436	0.14673
24	0.9122	0.13619
48	0.83055	0.01723
48	0.83009	0.0224
48	0.83055	0.01812
