# Supplementary material for: Engineering covalent small molecule–RNA complexes in living cells
Source: Nat Chem Biol. 2025 Jan 6;21(6):843–54. doi: 10.1038/s41589-024-01801-3 (PMC12122380; doi:10.1038/s41589-024-01801-3)
Supplement: Supplementary file 10 — Source data for Extended Data Fig. 2. [file 41589_2024_1801_MOESM10_ESM.xlsx]

## Sheet: ExtFig2a
	Source Data Ext Fig2a
	relative conversion	relative conversion	relative conversion	relative conversion	relative conversion	relative conversion	relative conversion
time / h	Clc3DPQ1 vs Tte C15U	Brc3DPQ1 vs Tte C15U	Ic3DPQ1 vs Tte C15U	MsOc3preQ1 vs Tte wt	C3Br preQ1 vs Tte wt	C3Br preQ1 vs Tte C1U	C3Br DPQ1 vs Tte wt			realtive conversion		relative conversion		relative conversion		relative conversion		relative conversion		relative conversion		relative conversion
0	0	0	0	0	0	0	0			Clc3DPQ1 vs Tte C15U		Brc3DPQ1 vs Tte C15U		Ic3DPQ1 vs Tte C15U		MsOc3preQ1 vs Tte wt		C3Br preQ1 vs Tte wt		C3Br preQ1 vs Tte C1U		C3Br DPQ1 vs Tte wt
0	0	0	0	0	0	0	0		time / h	mean	s.e.m	mean	s.e.m	mean	s.e.m	mean	s.e.m	mean	s.e.m	mean	s.e.m	mean	s.e.m
0	0	0	0	0	0	0	0		0	0	0	0	0	0	0	0	0
0.5				-	0.01676	-	0.16399		0.5	-	-	-	-	-	-	-	-	0.0179567	0.000628817	0.0977867	0.00579998	0.177433	0.00775383
0.5				-	0.01822	-	0.17746		0.75	0.0207567	0.000494447	0.12319	0.00226708	0.0387233	0.0006592	0.08086	0.00536775
0.5				-	0.01889	-	0.19085		1	0.0234767	0.00117107	0.156027	0.00354604	0.0525067	0.00387136	0.117487	0.00266349	0.0558667	0.000290593	0.168883	0.00162224	0.273047	0.00105994
0.75	0.02164	0.12124	0.03741	0.0713	-	0.08861	-		1.5	0.0309033	0.000345318	0.223517	0.00486694	0.0709133	0.00219896	0.158427	0.00372192	0.0731867	0.000802545	0.24589	0.00662831	0.338493	0.00425528
0.75	0.0207	0.12771	0.03928	0.08141	-	0.09623	-		2	0.0385667	0.000528404	0.26842	0.00388035	0.0856133	0.000115662	0.196897	0.00267758	0.09094	0.000542709	0.27361	0.00592273	0.376933	0.00765891
0.75	0.01993	0.12062	0.03948	0.08987	-	0.10852	-		4	0.0594667	0.00122434	0.463447	0.00282848	0.131707	0.000935848	0.27105	0.00104806	0.160863	0.00144594	0.360437	0.0120236	0.514617	0.00771039
1	0.02524	0.14921	0.04489	0.11216	0.0554	0.16746	0.27099		8	-	-	-	-	-	-	0.427457	0.00213109	0.28985	0.00255445	0.582833	0.0115839	0.72771	0.00244672
1	0.02393	0.15774	0.05511	0.1202	0.0564	0.16707	0.27363		10	0.125367	0.00359738	0.752	0.0105076	0.3112	0.00679289	-	-	-	-	-	-	-	-
1	0.02126	0.16113	0.05752	0.1201	0.0558	0.17212	0.27452		24	0.25709	0.0025701	0.902937	0.0074629	0.547677	0.000955848	0.66698	0.0111537	0.646993	0.00676974	0.827497	0.0035392	0.925563	0.00349231
1.5	0.03079	0.21421	0.06665	0.15478	0.07245	0.23269	0.33183		48	0.45273	0.00161017	0.952237	0.00233952	0.75494	0.00784496	0.749943	0.0156343	0.83162	0.0104441	0.90819	0.0077681	0.97672	0.00253547
1.5	0.03155	0.2257	0.07211	0.15463	0.07232	0.25355	0.34641
1.5	0.03037	0.23064	0.07398	0.16587	0.07479	0.25143	0.33724
2	0.03751	0.27221	0.08582	0.19158	0.09094	0.26185	0.3753
2	0.03911	0.26066	0.08542	0.199	0.09188	0.28072	0.36456
2	0.03908	0.27239	0.0856	0.20011	0.09	0.27826	0.39094
4	0.05773	0.46744	0.12985	0.26932	0.16288	0.33879	0.51913
4	0.05884	0.46492	0.13284	0.27294	0.15806	0.36219	0.49959				k1 / h-1	error	k2 / h-1	error
4	0.06183	0.45798	0.13243	0.27089	0.16165	0.38033	0.52513			BrC2DPQ1 vs Tte C15U	0	0	0	0
8	-	-	-	0.42343	0.29492	0.5658	0.72715			BrC4DPQ1 vs Tte C15U	0	0	0	0
8	-	-	-	0.42826	0.28786	0.57775	0.72378			BrC3DPQ1 vs Tte C15U	0.16211	0.0025	0.0118	0.00104
8	-	-	-	0.43068	0.28677	0.60495	0.7322			ClC3DPQ1 vs Tte C15U	0.01328	0.00052631	0.00217	0.0017
10	0.1295	0.7678	0.3105	-	-	-	-			IC3DPQ1 vs Tte C15U	0.03752	0.00109	0.00637	0.00105
10	0.1284	0.7321	0.3233	-	-	-	-			MsOC3preQ1 vs Tte wt	0.0805	0.00485	0.02987	0.00406
10	0.1182	0.7561	0.2998	-	-	-	-			BrC3preQ1 vs Tte wt	0.13473	0.00675	0.01987	0.00377
24	0.2611	0.89524	0.54577	0.64562	0.63583	0.83361	0.93234			BrC3preQ1 vs Tte C15U	0.04548	0.00070848	0.00394	0.00058865
24	0.25787	0.89571	0.54875	0.67209	0.64594	0.82753	0.92364			BrC3DPQ1 vs Tte wt	0.22858	0.0128	0.01662	0.00604
24	0.2523	0.91786	0.54851	0.68323	0.65921	0.82135	0.92071
48	0.45031	0.9497	0.74284	0.74382	0.81098	0.90959	0.97934
48	0.45578	0.9501	0.75234	0.72645	0.83916	0.92089	0.97917
48	0.4521	0.95691	0.76964	0.77956	0.84472	0.89409	0.97165

## Sheet: ExtFig2b
Source data ExtFig2b
Brc3preQ1 / Tte wt	time / h	0 nM ligand	85 nM ligand	170 nM ligand	255 nM ligand	425 nM ligand			0 nM ligand		85 nM ligand		170 nM ligand		255 nM ligand		425 nM ligand
	0	0	0	0	0	0		time / h	mean conversion	s.e.m	mean conversion	s.e.m	mean conversion	s.e.m	mean conversion	s.e.m	mean conversion	s.e.m
	0	0	0	0	0	0		0	0	0	0	0	0	0	0	0	0	0
	0	0	0	0	0	0		1	0	0	0.05324	0.00118	0.08313	0.00334	0.09562	0.0025	0.10104	0.0018
	1	0	0.05233	0.07756	0.09301	0.10424		1.5	0	0	0.0799	0.00184	0.10785	0.00264	0.13516	0.00151	0.16556	0.00659
	1	0	0.05558	0.08273	0.09323	0.09802		2	0	0	0.09309	0.00298	0.14751	0.00319	0.18759	0.00445	0.213	0.00638
	1	0	0.05182	0.08912	0.10063	0.10085
	1.5	0	0.08167	0.10468	0.13262	0.17435		c ligand / µM	initial rate / h-1	error	R^2
	1.5	0	0.0818	0.1131	0.13501	0.15265		0	0	0			kcat / h-1	0.152	0.005
	1.5	0	0.07622	0.10577	0.13785	0.16968		0.085	0.04789	0.00213	0.98056		KM / nM	173	0.014
	2	0	0.09836	0.14117	0.18986	0.20023		0.17	0.07274	0.00252	0.98811		R^2	0.9989
	2	0	0.08805	0.15005	0.19391	0.21938		0.255	0.09274	0.00197	0.99551
	2	0	0.09285	0.15132	0.179	0.21938		0.425	0.10781	0.00328	0.99085

## Sheet: ExtFig2c
Source data ExtFig2c
Brc3DPQ1 / Tte C15U	time / h	0 nM ligand	125 nM ligand	250 nM ligand	375 nM ligand	500 nM ligand			0 nM ligand		125 nM ligand		250 nM ligand		375 nM ligand		500 nM ligand
	0	0	0	0	0	0		time / h	mean conversion	s.e.m	mean conversion	s.e.m	mean conversion	s.e.m	mean conversion	s.e.m	mean conversion	s.e.m
	0	0	0	0	0	0		0	0	0	0	0	0	0	0	0	0	0
	0	0	0	0	0	0		1	0	0	0.04538	0.00202	0.07841	0.0023	0.09905	0.00502	0.11524	0.00237
	1	0	0.04134	0.07791	0.10095	0.11945		1.5	0	0	0.08364	0.00375	0.12647	0.00422	0.1665	0.00572	0.17661	0.00263
	1	0	0.04726	0.08262	0.08957	0.11126		2	0	0	0.11717	0.00457	0.1754	0.00422	0.22873	0.00697	0.24432	0.01096
	1	0	0.04753	0.0747	0.10664	0.11501
	1.5	0	0.08125	0.1287	0.1777	0.1812		c ligand / µM	initial rate / h-1	error	R^2
	1.5	0	0.07867	0.1183	0.1629	0.1721		0	0	0			kcat / h-1	0.201	0.013
	1.5	0	0.091	0.1324	0.1589	0.17652		0.05589	0.00218	0.00213	0.98056		KM / nM	325	0.05
	2	0	0.10842	0.18334	0.24223	0.22563		0.08537	0.0017	0.00252	0.98811		R^2	0.99783
	2	0	0.12382	0.17388	0.21898	0.26358		0.11121	0.00289	0.00197	0.99551
	2	0	0.11928	0.16897	0.225	0.24376		0.11983	0.00372	0.00328	0.99085
