# Supplementary material for: Engineering covalent small molecule–RNA complexes in living cells
Source: Nat Chem Biol. 2025 Jan 6;21(6):843–54. doi: 10.1038/s41589-024-01801-3 (PMC12122380; doi:10.1038/s41589-024-01801-3)
Supplement: Supplementary file 11 — Source data for Extended Data Fig. 3. [file 41589_2024_1801_MOESM11_ESM.xlsx]

## Sheet: Sheet1
					wild-type preQ1 RS									C15U preQ1 RS						LB medium		LB average
1		preQ1			Brc3DPQ1			water			preQ1			Brc3DPQ1			water
FL 0h	460849	472838	473213	453251	450097	452876	494133	488230	496578	467115	466989	468045	443110	442179	441874	459835	460419	466878	466059	476908	469393	470787
FL 6h	806470	813082	826418	1140532	1163495	1148853	1354475	1318301	1342278	834433	829279	829391	868162	865925	868439	1293102	1331804	1312272	414382	428705	436011	426366
OD 0h	0.178	0.19	0.189	0.18	0.179	0.178	0.191	0.187	0.195	0.196	0.195	0.201	0.189	0.195	0.19	0.193	0.188	0.19	0.045	0.047	0.048	0.0466667
OD 6h	0.992	0.951	1.023	1.018	1.075	1.021	1.141	1.073	1.097	1.097	1.171	1.148	1.044	1.102	1.055	1.063	1.048	0.997	0.044	0.044	0.044	0.044
2
FL 0h	465100	462919	464308	464947	456210	460544	485868	482562	488521	460447	458016	460197	450167	455446	452723	473907	476088	475158	509053	513512	516804	513123
FL 6h	729372	720731	721926	1130822	1142268	1129322	1216296	1239189	1236355	805594	795801	797454	869829	869579	880164	1317357	1314717	1326067	443318	430427	431983	435243
OD 0h	0.228	0.217	0.225	0.24	0.227	0.228	0.227	0.229	0.229	0.248	0.265	0.248	0.251	0.256	0.257	0.254	0.259	0.255	0.047	0.048	0.05	0.0483333
OD 6h	1.224	1.113	1.144	1.176	1.249	1.181	1.25	1.275	1.242	1.233	1.228	1.227	1.281	1.258	1.268	1.28	1.196	1.206	0.047	0.047	0.048	0.0473333
3
FL 0h	481075	484187	482034	478450	473518	471865	504788	499065	503663	454515	479283	482103	468934	470087	468268	499398	495842	498231	512651	516263	520652	516522
FL 6h	738596	727747	740527	1288601	1114263	1340083	1215379	1226631	1263402	795454	790300	777617	862286	868676	847547	1312647	1307535	1308258	414480	405839	416133	412151
OD 0h	0.218	0.209	0.21	0.214	0.216	0.219	0.219	0.217	0.222	0.206	0.221	0.218	0.224	0.218	0.219	0.225	0.221	0.219	0.061	0.047	0.054	0.054
OD 6h	1.23	1.288	1.248	1.584	1.215	1.709	1.222	1.441	1.382	1.294	1.335	1.357	1.327	1.309	1.417	1.313	1.292	1.232	0.047	0.046	0.048	0.047
y1	-10017.8	2157.03	2371.78	-17225.6	-19246.2	-17542.3	20461.3	16256.6	23510.8	-3347.01	-3243.1	-2388.21	-26510.2	-25959.8	-27405.4	-10302.6	-9892.81	-3920.43
fu1	348408	357775	345264	675129	663626	681662	754025	773598	770921	334839	309385	314761	407138	384525	404327	783882	831474	847938
[%]1	0.454734	0.466959	0.45063	0.881161	0.866148	0.889688	0.984133	1.00968	1.00619	0.407794	0.376794	0.383342	0.495846	0.468305	0.492422	0.954676	1.01264	1.03269
y2	-39234.5	-45106.9	-42670.5	-40966	-45566.9	-44520.7	-21804	-23969.4	-19808.4	-42721.8	-44875.4	-43134.5	-49146	-45848.2	-47634.1	-30637.5	-30965.7	-31480.1
FL2	215908	231637	225191	566220	549286	566281	584342	593433	602121	279925	275069	274863	327605	329200	337099	658945	701195	705563
[%]2	0.363912	0.390422	0.379557	0.954359	0.925817	0.954462	0.984904	1.00023	1.01487	0.406532	0.39948	0.399181	0.475777	0.478093	0.489565	0.95698	1.01834	1.02468
y3	-28818.7	-25104.8	-27634.6	-24035.4	-35394.2	-26130.5	-9602.29	-12114.5	-9304.63	-47918.9	-27894.4	-25364	-35861.3	-35473.6	-34053.6	-13041.9	-16006.2	-14846.6
FL3	209367	189099	207126	511459	527362	508027	581498	504904	549739	263477	232972	217770	296422	304499	267663	619382	628245	657489
[%]3	0.383891	0.346729	0.379782	0.937803	0.966962	0.93151	1.06623	0.925783	1.00799	0.414899	0.366862	0.342924	0.466778	0.479496	0.421491	0.975345	0.989302	1.03535
			wild-type preQ1 RS						C15U preQ1 RS					LB medium		LB average
1		Brc3preQ1			water			Brc3preQ1			water
FL 0h	489258	482201	487952	502649	497176	499537	477353	478894	474574	489105	489299	493703	516763	523153	536350	525422
FL 6h	1442047	1413055	1436018	1374367	1356517	1352238	1028608	1033831	1053238	1402345	1380493	1396927	497856	485993	483312	489054
OD 0h	0.262	0.26	0.262	0.259	0.265	0.275	0.275	0.276	0.269	0.27	0.265	0.268	0.045	0.045	0.045	0.045
OD 6h	1.125	1.195	1.16	1.248	1.234	1.177	1.289	1.287	1.298	1.257	1.2	1.237	0.048	0.046	0.047	0.047
2
FL 0h	504274	500926	501579	515943	507608	515026	492175	489563		512665	512317	513151	517957	503260	508053	509757
FL 6h	1387231	1361948	1387398	1352822	1359517	1369825	977904	975459		1387745	1387203	1427724	467698	462628	471087	467138
OD 0h	0.245	0.239	0.237	0.237	0.235	0.236	0.247	0.304		0.249	0.245	0.329	0.049	0.047	0.048	0.048
OD 6h	1.2	1.154	1.207	1.29	1.314	1.357	1.299	1.234		1.212	1.248	1.239	0.047	0.046	0.046	0.0463333
3
FL 0h		472310	463058	468365	464295	465461	450611	447319	454848	461336	464225	474296	448597	442165	436706	442489
FL 6h		1474622	1459647	1380869	1379896	1397761	1077895	1085466	1085272	1417320	1472927	1438671	482548	469851	467434	473278
OD 0h		0.24	0.242	0.239	0.251	0.242	0.234	0.235	0.237	0.239	0.231	0.235	0.049	0.047	0.068	0.0546667
OD 6h		1.288	1.279	1.298	1.304	1.345	1.32	1.345	1.309	1.223	1.298	1.262	0.046	0.046	0.046	0.046
y1	-32145.8	-36168.2	-32301.7	-18247.6	-22889.8	-21992.4	-37291.7	-36152.3	-39174.1	-28891.8	-30102.5	-25641.9
fu1	879251	809391	848650	727633	725858	755369	455875	459445	473831	755456	772969	759573
[%]1	1.19417	1.09929	1.15261	0.988247	0.985836	1.02592	0.597739	0.602419	0.621282	0.990546	1.01351	0.995945
y2	-4568.89	-7652.22	-6775.2	4795.61	-1635.21	3883.08	-13534.8	-16364.4		2399.61	2051.55	2739.57
FL2	770846	782566	768747	681347	680341	660912	406303	427840		756715	734731	772100
[%]2	1.14335	1.16073	1.14024	1.0106	1.00911	0.980291	0.538495	0.56704		1.00292	0.973779	1.02331
y3		23152.7	16081.8	19935	16722.1	17079.3	6152.78	3590.83	9441.3	15410.2	16745.5	25203.4
FL3		754289	755122	679288	678537	670269	451891	451568	458087	756497	753400	739768
[%]3		1.11576	1.11699	1.00482	1.00371	0.991476	0.602611	0.60218	0.610873	1.00881	1.00468	0.986504
		DATA FOR THE PLOT
				preQ1										Brc3DPQ1									BrC3preQ1								aqua
repl.		1			2			3			1			2			3			1			2			3			1			2			3
wild-type preQ1 RS	0.454734	0.466959	0.45063	0.363912	0.390422	0.379557	0.383891	0.346729	0.379782	0.881161	0.866148	0.889688	0.954359	0.925817	0.954462	0.937803	0.966962	0.93151	1.19417	1.09929	1.15261	1.14335	1.16073	1.14024		1.11576	1.11699	0.984133	1.00968	1.00619	0.984904	1.00023	1.01487	1.06623	0.925783	1.00799
C15U preQ1 RS	0.407794	0.376794	0.383342	0.406532	0.39948	0.399181	0.414899	0.366862	0.342924	0.495846	0.468305	0.492422	0.475777	0.478093	0.489565	0.466778	0.479496	0.421491	0.597739	0.602419	0.621282	0.538495	0.56704		0.602611	0.60218	0.610873	0.954676	1.01264	1.03269	0.95698	1.01834	1.02468	0.975345	0.989302	1.03535
