# Supplementary material for: Engineering covalent small molecule–RNA complexes in living cells
Source: Nat Chem Biol. 2025 Jan 6;21(6):843–54. doi: 10.1038/s41589-024-01801-3 (PMC12122380; doi:10.1038/s41589-024-01801-3)
Supplement: Supplementary file 12 — Source data for Extended Data Fig. 4. [file 41589_2024_1801_MOESM12_ESM.xlsx]

## Sheet: ExtFig4a
Source Data Ext Figure 4a,
t / h	pH = 4,0	pH = 4,5	pH = 5,0	pH = 5,5	pH = 6,0	pH = 6,5	pH = 7,0	pH = 7,5	pH = 8,0		pH	k / h-1	σ / h-1
0.5	0	0	0.0904	0.1166	0.1927	0.1759	0.1765	0.1784	0.1731		4	0	0
0.5	0	0	0.0914	0.1169	0.1562	0.1753	0.1891	0.1717	0.1716		4.5	0	0
0.5	0	0	0.0913	0.1155	0.1638	0.1745	0.1845	0.1828	0.178		5	0.18242	0.02274
1	0	0	0.121	0.1849	0.2905	0.2601	0.2955	0.2883	0.2721		5.5	0.19987	0.00673
1	0	0	0.1313	0.1916	0.2692	0.2696	0.2876	0.2876	0.2743		6	0.35005	0.01906
1	0	0	0.1228	0.1902	0.269	0.2604	0.3061	0.2727	0.2809		6.5	0.34386	0.00982
1.5	0	0	0.1365	0.2354	0.3563	0.3467	0.3789	0.3593	0.3525		7	0.39708	0.00883
1.5	0	0	0.1366	0.238	0.3724	0.3497	0.373	0.3639	0.3574		7.5	0.37071	0.00953
1.5	0	0	0.1425	0.2449	0.362	0.345	0.3805	0.3595	0.3539		8	0.35449	0.01539
3	0	0	0.1514	0.419	0.4511	0.4819	0.5046	0.4941	0.4561
3	0	0	0.1525	0.427	0.4648	0.5144	0.5095	0.4938	0.4733
3	0	0	0.1434	0.417	0.4513	0.4919	0.5185	0.4978	0.4768
5	0	0	0.2252	0.5669	0.6032	0.5907	0.6075	0.5953	0.623
5	0	0	0.2212	0.6015	0.6057	0.6056	0.5996	0.5986	0.5703
5	0	0	0.2209	0.602	0.6133	0.6043	0.5975	0.5953	0.59
