# Supplementary material for: Engineering covalent small molecule–RNA complexes in living cells
Source: Nat Chem Biol. 2025 Jan 6;21(6):843–54. doi: 10.1038/s41589-024-01801-3 (PMC12122380; doi:10.1038/s41589-024-01801-3)
Supplement: Supplementary file 13 — Source data for Extended Data Fig. 6. [file 41589_2024_1801_MOESM13_ESM.xlsx]

## Sheet: Tabelle1
		Bereiter_et_al_SourceData_ExtDataFig6 g
t / min	H-Epoxy-biotin ligand / yield in %	BrC4-biotin ligand / yield in %			t / min	H-Epoxy-biotin ligand / mean yield in %	σ H-Epoxy-biotin ligand	BrC4-biotin ligand / mean yield in %	σ BrC4-biotin ligand				k1 / min-1	error	a / %	error
1.5	-	20.64			1.5	-	-	19.97	0.93342		H-Epoxy-biotin ligand		0.00675	0.0002	54.073	0.697
1.5	-	20.62			10	-	-	47.6067	0.47218		BrC4-biotin ligand		0.12395	0.0124	67.815	1.43
1.5	-	18.65			20	-	-	56.8333	0.14337
10	-	47.13			30	10.02	0.82877	-	-
10	-	47.44			90	24.4133	0.63036	65.98	1.01157
10	-	48.25			180	38.1833	0.20677	69.33	0.78854
20	-	56.85			360	49.2633	0.8231	71.9567	0.61152
20	-	57
20	-	56.65
30	11.04	-
30	10.01	-
30	9.01	-
90	24.05	67.41
90	25.3	65.23
90	23.89	65.3
180	38.41	70.39
180	37.91	68.5
180	38.23	69.1
360	49.81	72.59
360	48.1	71.13
360	49.88	72.15
